# Supplementary material for: Clinical and prognostic associations of autoantibodies recognizing adrenergic/muscarinic receptors in patients with heart failure
Source: Cardiovasc Res. 2023 Mar 8;119(8):1690–705. doi: 10.1093/cvr/cvad042 (PMC10325696; doi:10.1093/cvr/cvad042)
Supplement: cvad042_Supplementary_Data [file cvad042_supplementary_data.zip]

Archive with 5 entries (5 files):
- AABs in HF (Callisto)_Supplementary Methods_3_CVR.docx
- AABs in HF (Callisto)-BIOSTAT-CHF supp fig_tab.docx
- Supplementary Figure 1.pdf
- Supplementary Figure 2.pdf
- Supplementary Figure 3.pdf
